# Supplementary material for: Community perceptions of vaccine advocacy for children under five in rural Guatemala
Source: PLOS Glob Public Health. 2023 May 22;3(5):e0000728. doi: 10.1371/journal.pgph.0000728 (PMC10202271; doi:10.1371/journal.pgph.0000728)
Supplement: S1 Dataset — (CSV) [file pgph.0000728.s001.csv]

dem_type	dem_mun	dem_age	dem_gen	dem_mar	dem_edu	dem_inc	dem_assets	mWAMI	dem_kid	dem_kid_n	dem_rel_prac	pacv_4s	pacv_6s	pacv_7s	pacv_12s	pacv_13s	GuaVA	durel_1	durel_2	durel_IR	vac_trust_md	vac_trust_rn	vac_trust_cl	vac_trust_rl	vac_trust_cur	vac_trust_tch	vac_rel	who_q10_rl	who_q10_pl	who_q10_tch	ldr_time	ldr_mun	ldr_vacspk_1	ldr_vacspk_2	ldr_vachear_1	ldr_vachear_2	ldr_tpb_bc2	ldr_tpb_hr2	ldr_tpb_vr2
1	1	25	2	2	1	1	6	10	1	1	2	2	0	0	0	0	2	6	6	15	1	1	1	1	1	1	1	1	1	1
1	1	30	2	2	1	2	4	10	1	2	2	1	0	0	0	0	1	5	5	14	1	1	2	2	2	2	1	8	8	1
1	1	27	2	2	2	2	5	13	1	2	1	0	0	0	0	0	0	4	4	15	1	1	2	1	2	1	1	1	1	1
1	1	22	2	2	2	1	4	10	1	2	1	0	0	0	0	0	0	4	4	12	2	2	2	2	2	2	1	1	1	1
1	1	26	2	2	4	1	3	13	1	2	0	2	0	2	0	0	4	4	1	14	1	2	2	2	2	2	4	1	1	1
1	1	25	1	2	2	2	4	12	1	1	2	0	0	0	0	0	0	6	5	15	1	1	1	1	2	1	1	1	1	1
1	1	21	2	2	1	1	5	9	1	2	2	2	0	1	0	0	3	6	6	13	1	1	2	2	2	2	1	1	1	1
1	1	24	2	2	1	1	1	5	1	2	1	2	0	0	0	0	2	3	3	15	1	1	2	2	2	1	1	1	1	1
1	1	38	2	2	1	2	2	8	1	4	2	2	0	0	0	0	2	6	6	15	1	1	2	1	2	1	1	1	1	1
1	1	27	2	2	1	1	3	7	1	2	1	0	0	2	0	0	2	4	1	13	1	1	2	2	1	1	1	1	8	1
1	1	20	2	2	2	1	5	11	1	2	2	0	0	0	0	0	0	6	6	15	2	2	2	2	2	2	1	1	1	1
1	1	45	1	2	1	1	3	7	1	5	2	0	0	1	2	0	3	6	6	15	2	2	2	2	2	2	1	1	1	1
1	1	31	2	2	1	2	5	11	1	2	2	1	0	0	1	0	2	5	5	15	2	2	2	2	2	2	1	1	1	1
1	1	38	2	2	1	1	2	6	1	2	1	0	0	0	0	0	0	6	5	14	1	1	1	1	1	1	1	1	1	1
1	1	29	2	2	1	1	0	4	1	4	2	0	1	1	0	0	2	6	4	15	1	1	2	2	2	2	1	1	1	1
1	1	26	2	2	1	1	1	5	1	2	1	0	2	0	0	0	2	6	5	15	1	1	1	1	1	1	1	8	1	1
1	1	27	2	2	1	2	4	10	1	3	2	2	0	0	0	0	2	3	5	15	1	1	1	1	1	1	1	1	1	1
1	1	21	2	2	1	2	2	8	1	4	2	0	0	0	0	0	0	6	4	11	1	2	2	2	8	2	1	1	1	1
1	1	28	2	2	2	2	3	11	1	2	2	0	0	0	0	0	0	4	5	14	2	2	2	2	2	1	1	0	8	1
1	1	30	2	2	1	1	3	7	1	3	1	0	0	0	0	0	0	4	4	15	1	1	2	1	2	2	1	1	1	1
1	1	32	1	2	1	1	4	8	1	2	2	2	0	2	2	0	6	6	6	15	2	2	2	2	2	2	1	1	1	1
1	1	22	2	2	1	1	2	6	1	3	2	0	2	0	0	0	2	5	5	15	1	1	2	1	2	2	1	1	1	1
1	1	47	2	2	1	1	2	6	1	6	2	0	0	0	0	0	0	6	5	15	1	1	8	1	8	1	1	1	8	1
1	1	29	2	2	1	2	4	10	1	5	2	0	0	2	1	1	4	6	6	15	2	2	2	1	2	2	1	8	8	1
1	1	34	2	2	1	1	3	7	1	2	2	0	0	2	1	2	5	6	6	15	2	2	2	2	2	2	1	1	1	1
1	1	21	2	2	2	1	5	11	1	1	2	1	0	1	2	0	4	6	4	15	1	1	2	1	8	2	1	1	1	1
1	1	28	2	2	1	2	3	9	1	2	2	2	2	0	0	0	4	6	5	15	1	2	2	1	2	1	1	1	1	1
1	1	18	2	2	1	2	1	7	1	1	1	0	0	0	0	0	0	2	1	15	2	2	2	2	2	2	1	1	1	1
1	1	23	2	2	1	2	5	11	1	4	2	0	0	0	0	0	0	5	5	14	1	2	1	1	1	2	1	1	1	1
1	1	24	2	2	1	2	1	7	1	3	1	0	0	0	0	0	0	1	5	15	2	2	2	2	2	2	1	1	1	1
1	1	27	2	2	1	1	3	7	1	2	0	0	0	0	0	0	0	1	1	15	8	8	2	2	2	2	1	8	8	1
1	1	20	2	2	2	2	3	11	1	1	2	0	0	0	2	0	2	6	5	15	1	1	1	1	8	1	1	1	1	1
1	1	28	2	1	3	0	7	13	1	1	2	0	0	0	0	0	0	4	6	15	1	1	1	1	1	1	1	1	1	1
1	1	24	2	2	2	2	5	13	1	2	0	2	1	2	2	0	7	4	2	15	1	1	2	2	2	2	1	1	1	1
1	1	23	2	2	1	1	1	5	1	3	1	0	0	0	0	0	0	4	5	14	1	1	2	1	1	2	1	1	1	1
1	1	33	2	2	3	1	5	13	1	3	2	0	0	0	0	0	0	6	4	13	8	8	2	2	2	2	1	1	8	1
1	1	33	2	2	2	2	5	13	1	2	0	0	0	0	0	0	0	1	1	11	1	1	2	2	2	2	4	8	8	1
1	1	28	2	2	3	1	5	13	1	2	1	0	1	0	0	0	1	5	5	15	1	1	2	1	2	1	1	8	8	1
1	1	32	2	2	1	1	0	4	1	3	1	1	0	2	2	0	5	3	4	13	1	2	2	2	2	2	1	1	1	1
1	1	25	1	2	3	2	6	16	1	2	1	0	0	0	2	0	2	4	3	15	1	1	2	2	2	2	1	1	1	1
1	1	26	2	2	1	2	5	11	1	3	0	0	1	0	0	2	3	2	1	15	1	1	2	1	2	1	1	1	1	1
1	1	19	1	2	3	3	3	15	1	1	1	0	0	2	0	0	2	3	4	15	1	1	8	1	2	1	1	1	1	1
1	1	21	2	2	1	2	2	8	1	4	2	0	0	1	0	0	1	4	6	12	1	1	2	1	2	1	1	1	1	1
1	1	30	2	2	2	1	0	6	1	3	2	0	2	0	0	0	2	6	5	15	1	1	1	1	2	1	1	1	1	1
1	1	25	2	2	1	2	2	8	1	4	2	0	0	0	0	0	0	6	6	15	2	2	2	2	2	2	1	1	1	1
1	1	51	1	2	1	0	1	3	1	2	0	0	0	2	0	0	2	1	5	15	2	2	2	2	2	1	1	8	8	1
1	1	27	2	2	1	2	2	8	1	3	2	2	0	1	0	0	3	6	6	15	1	1	1	1	2	1	1	1	1	1
1	1	22	2	2	1	1	0	4	1	2	2	0	0	0	0	0	0	6	5	15	2	2	2	1	2	1	1	1	1	1
1	9	21	2	1	3	1	6	14	1	1	2	2	0	0	0	0	2	6	4	12	1	2	2	2	2	2	1	1	1	0
1	9	31	2	2	1	3	4	12	1	4	1	2	0	2	0	0	4	2	2	15	1	1	2	1	2	1	1	1	8	1
1	9	25	2	2	2	3	4	14	1	1	1	0	1	2	1	0	4	5	5	15	2	2	2	2	2	2	1	1	8	8
1	9	26	2	2	1	1	4	8	1	3	2	0	0	0	0	0	0	5	5	15	1	1	1	1	1	1	1	1	1	1
1	9	19	2	2	1	2	2	8	1	2	2	0	1	2	0	0	3	6	5	13	1	1	1	1	1	1	1	1	1	1
1	9	23	2	2	1	1	3	7	1	2	2	0	0	0	0	0	0	6	5	9	1	1	2	2	2	2	1	1	1	1
1	9	35	2	2	1	1	1	5	1	3	1	0	0	0	1	0	1	3	4	14	1	1	2	2	2	2	1	1	1	1
1	9	24	2	2	1	2	3	9	1	2	1	0	0	0	0	0	0	6	6	14	1	1	1	1	2	1	1	1	1	1
1	9	23	2	2	1	1	3	7	1	2	2	0	0	0	0	0	0	5	5	15	2	2	2	8	2	2	1	1	1	1
1	2	23	2	2	1	2	1	7	1	1	2	2	0	2	0	0	4	6	6	15	2	2	2	8	8	2	1	1	1	1
1	2	38	2	9	1	1	1	5	1	5	0	0	0	0	0	0	0	4	5	15	1	1	2	2	2	1	4	1	1	1
1	2	19	2	2	1	1	0	4	1	2	2	0	2	0	0	0	2	4	2	14	1	1	2	1	2	1	1	1	1	1
1	2	27	2	2	1	1	2	6	1	2	4	0	0	0	0	0	0	5	5	14	2	1	1	2	8	1	1	1	1	1
1	2	21	2	2	2	1	1	7	1	1	2	0	0	0	1	0	1	5	4	15	2	8	2	2	8	8	1	1	1	1
1	2	29	2	2	1	2	6	12	1	2	1	0	0	0	0	0	0	4	5	15	1	1	1	1	2	1	1	1	1	1
1	2	32	2	2	1	2	2	8	1	3	1	2	2	2	0	0	6	5	5	15	1	2	2	2	2	2	1	8	1	1
1	2	25	2	2	2	1	3	9	1	2	1	2	1	0	0	0	3	5	3	15	2	2	1	1	2	2	1	1	1	1
1	2	35	2	2	1	1	2	6	1	4	2	0	0	0	2	0	2	6	6	15	1	1	1	1	2	1	1	1	1	1
1	2	29	2	2	2	1	4	10	1	2	1	0	0	0	0	0	0	5	1	15	1	1	2	1	2	1	1	1	1	1
1	2	21	2	2	3	1	5	13	1	1	2	2	0	0	0	0	2	4	2	15	1	1	1	1	2	1	1	1	8	1
1	2	23	2	2	1	2	1	7	1	2	2	0	2	0	0	0	2	5	5	15	1	2	2	2	2	2	3	8	1	1
1	2	26	2	1	3	0	3	9	1	1	2	0	0	0	0	0	0	6	4	15	1	1	1	1	2	1	4	1	1	1
1	2	41	2	2	1	0	1	3	1	6	2	2	0	0	0	0	2	2	2	15	1	1	1	1	2	1	4	1	1	1
1	2	23	2	2	1	1	3	7	1	1	1	0	0	0	0	0	0	5	1	15	1	1	2	2	2	2	1	1	8	1
1	2	21	2	1	1	1	2	6	1	2	2	0	1	0	0	0	1	2	1	15	1	1	2	2	2	2	1	8	1	1
1	2	24	2	2	1	1	6	10	1	2	2	0	0	0	0	0	0	1	1	15	1	1	1	1	2	1	1	1	1	1
1	2	22	2	2	1	0	3	5	1	2	2	0	0	0	0	0	0	2	2	15	1	1	1	1	2	1	1	8	8	8
1	2	21	2	2	1	2	4	10	1	1	2	0	1	0	0	0	1	6	5	14	2	2	2	2	2	2	1	1	1	1
1	2	37	2	2	3	2	7	17	1	3	2	0	0	0	0	0	0	6	5	15	2	2	8	1	2	1	1	1	1	1
1	2	19	2	2	2	2	6	14	1	1	2	0	0	0	0	0	0	3	2	14	1	1	2	1	2	1	1	1	1	1
1	2	20	2	2	1	1	1	5	1	1	2	2	0	2	2	0	6	4	3	15	1	2	1	1	2	1	1	1	1	1
1	2	18	2	2	2	1	2	8	1	1	0	0	0	0	0	0	0	1	1	15	1	2	8	8	2	1	4	8	1	1
1	2	23	2	2	1	1	2	6	1	2	0	0	0	0	0	0	0	1	1	15	1	1	1	1	2	1	4	1	1	1
1	2	34	2	3	1	1	4	8	1	3	2	0	1	0	0	0	1	6	5	15	1	1	2	1	2	2	1	1	8	1
1	2	24	2	2	1	1	4	8	1	1	0	0	1	0	0	0	1	1	1	13	2	2	2	2	2	2	4	1	1	1
1	2	24	2	2	1	1	5	9	1	1	0	2	0	2	0	0	4	1	1	11	2	2	2	1	2	1	4	8	1	1
1	2	35	2	2	1	2	2	8	1	6	2	2	2	2	0	0	6	6	5	15	1	1	1	1	2	1	1	1	1	1
1	2	26	2	2	1	2	4	10	1	4	0	0	0	0	0	0	0	3	1	15	1	8	2	2	2	2	4	8	8	1
1	2	22	2	2	1	1	3	7	1	1	2	0	0	2	0	0	2	6	6	15	1	1	1	1	2	1	1	1	1	1
1	2	27	2	2	1	2	6	12	1	3	1	0	1	0	0	0	1	6	3	15	1	1	2	2	2	1	1	1	1	1
1	2	26	2	2	2	2	3	11	1	3	0	0	0	2	0	0	2	1	1	10	1	2	2	2	2	1	4	1	1	1
1	2	27	2	2	0	2	3	7	1	3	2	0	0	0	0	0	0	6	6	15	1	2	2	1	2	1	1	1	1	1
1	2	33	2	2	1	1	3	7	1	5	0	0	0	0	0	0	0	1	1	12	1	1	1	1	1	1	4	1	1	1
1	2	27	2	2	3	1	4	12	1	2	2	0	0	0	0	0	0	6	4	15	2	2	2	2	2	2	1	1	1	1
1	2	21	2	2	1	1	1	5	1	1	0	0	2	0	0	0	2	1	1	10	2	1	2	1	2	1	4	1	1	1
1	2	40	2	2	1	1	1	5	1	4	2	0	0	0	0	0	0	5	5	15	1	1	2	2	2	2	1	1	1	1
1	2	25	2	2	1	2	2	8	1	3	1	1	0	0	0	0	1	5	5	15	1	1	1	1	2	1	1	1	1	1
1	2	24	2	2	1	2	4	10	1	3	0	0	0	0	0	0	0	3	3	12	1	1	2	2	2	1	4	1	8	1
1	2	18	2	2	1	1	3	7	1	1	0	0	2	0	2	0	4	1	1	10	2	2	2	2	2	1	4	1	1	1
1	2	34	1	2	1	1	0	4	1	2	0	2	0	2	0	0	4	2	2	15	1	1	1	1	2	1	1	1	1	1
1	2	32	2	1	0	0	1	1	1	3	2	0	0	0	0	0	0	6	4	15	2	2	2	2	2	2	1	1	1	1
1	2	36	2	2	1	1	5	9	1	2	2	0	0	0	1	0	1	6	5	12	1	1	1	1	2	2	1	1	1	1
1	2	47	2	2	1	2	4	10	1	7	2	0	0	0	0	0	0	6	5	15	2	2	2	1	2	1	1	1	1	1
1	2	44	2	2	1	1	5	9	1	7	1	0	1	0	0	0	1	5	4	14	1	1	2	1	2	1	1	1	8	1
1	9	27	2	9	1	0	3	5	1	3	2	0	0	0	1	1	2	4	4	14	1	2	8	2	8	2	3	8	1	1
1	9	20	2	2	3	1	7	15	1	1	4	0	0	2	0	0	2	2	2	11	1	2	2	2	2	2	1	1	1	1
1	9	21	2	2	2	2	4	12	1	2	2	0	0	0	0	0	0	6	6	15	1	2	8	1	8	2	1	1	1	1
1	9	27	2	2	1	2	6	12	1	3	2	0	0	2	1	0	3	5	5	15	2	8	2	2	8	2	1	1	1	1
1	9	24	2	2	3	1	2	10	1	1	2	0	0	0	0	0	0	4	4	15	2	2	2	2	8	2	1	1	1	1
1	9	29	2	2	2	1	4	10	1	3	2	0	0	0	0	0	0	6	6	15	1	1	1	1	2	1	1	1	1	1
1	9	23	2	2	1	1	4	8	1	2	1	2	0	2	0	0	4	5	5	15	1	1	1	1	1	1	1	1	1	1
1	9	19	2	2	2	1	3	9	1	1	2	0	0	0	0	0	0	6	4	15	1	2	2	1	2	2	1	1	1	1
1	9	22	2	2	1	2	6	12	1	3	2	1	0	0	1	0	2	6	6	15	1	1	2	2	2	2	1	1	1	1
1	2	18	2	2	1	1	1	5	1	1	0	2	0	0	0	0	2	2	1	10	8	2	2	2	2	8	1	8	8	1
1	2	24	2	1	2	1	5	11	1	1	2	0	0	0	0	0	0	6	5	15	1	1	2	1	2	2	1	1	1	1
1	2	24	2	2	1	2	2	8	1	2	2	0	2	2	0	0	4	2	2	15	1	1	1	1	1	1	1	1	1	1
1	2	25	2	2	2	2	0	8	1	2	2	2	0	0	0	0	2	2	1	15	1	1	1	2	2	1	1	1	1	1
1	2	25	2	2	2	2	4	12	1	3	1	1	0	0	2	0	3	6	5	12	1	1	2	8	2	1	1	1	1	1
1	2	27	2	2	1	1	5	9	1	2	1	0	2	2	1	0	5	6	5	13	2	2	2	2	2	2	1	1	1	1
1	2	36	2	2	0	1	3	5	1	2	2	1	0	0	0	0	1	6	5	10	1	1	2	1	2	2	1	1	0	1
1	2	29	2	2	1	1	2	6	1	4	1	0	0	0	0	0	0	5	5	14	2	2	2	2	2	2	1	1	1	1
1	2	47	2	2	1	1	0	4	1	8	1	0	0	0	0	0	0	4	5	15	1	1	2	2	2	2	1	1	1	1
1	2	21	2	1	1	2	5	11	1	1	3	0	2	0	0	0	2	3	5	15	1	1	2	2	2	2	1	8	1	1
1	2	24	2	2	1	1	4	8	1	2	2	0	0	2	1	2	5	6	4	15	2	2	2	2	2	2	1	1	1	1
1	2	25	2	2	0	1	1	3	1	3	2	1	0	2	0	0	3	2	5	12	2	2	2	8	2	2	1	8	8	8
1	2	31	2	2	1	1	5	9	1	4	2	0	0	2	0	0	2	3	4	15	2	2	2	2	2	2	1	1	1	1
1	2	20	2	2	1	0	1	3	1	1	2	0	0	0	0	0	0	5	3	14	1	1	2	2	2	2	1	1	1	1
1	2	43	1	2	1	2	4	10	1	7	1	0	0	2	0	0	2	1	5	15	1	1	2	2	2	2	1	1	0	0
1	2	42	2	9	1	1	3	7	1	6	2	0	0	0	0	0	0	6	4	15	1	1	1	2	8	1	1	1	1	1
1	2	28	2	2	2	1	2	8	1	3	1	0	0	0	1	0	1	4	5	15	1	1	8	1	1	1	1	1	8	1
1	2	20	2	1	2	0	4	8	1	1	1	0	0	0	0	0	0	4	2	13	2	2	2	2	2	2	1	1	1	1
1	2	23	2	2	1	1	2	6	1	2	9	0	0	2	0	0	2	3	5	15	1	1	1	1	1	1	1	8	8	1
1	2	22	2	2	1	1	4	8	1	2	2	0	0	0	0	0	0	4	5	15	1	1	8	8	1	8	3	8	8	1
1	2	22	2	2	1	2	3	9	1	1	2	0	0	0	0	0	0	3	6	15	1	1	1	1	2	1	1	1	1	1
1	2	27	2	2	4	2	6	18	1	2	1	0	0	0	0	0	0	2	2	15	1	1	2	2	8	2	1	1	1	1
1	2	22	2	2	2	1	0	6	1	2	1	0	0	0	1	0	1	5	5	15	2	2	2	2	8	2	1	1	1	1
1	2	24	2	2	1	1	5	9	1	1	1	0	0	0	0	0	0	4	5	15	1	1	2	2	2	2	1	1	1	1
1	2	34	2	2	1	2	5	11	1	3	2	0	0	0	0	0	0	5	5	15	1	1	2	1	2	2	1	1	1	1
1	2	26	2	2	1	1	4	8	1	3	9	0	0	0	0	0	0	3	6	14	1	1	2	2	2	2	1	1	1	1
1	2	32	2	2	1	1	3	7	1	1	2	0	0	0	0	0	0	2	5	15	1	1	1	1	2	1	1	1	1	1
1	2	34	2	2	1	1	4	8	1	3	2	0	0	0	0	0	0	4	6	15	1	1	1	1	1	1	1	1	1	1
1	2	30	2	9	0	1	3	5	1	4	2	0	0	0	0	0	0	2	3	15	2	2	2	2	2	2	1	1	1	1
1	2	25	2	2	1	2	5	11	1	2	1	0	0	0	0	0	0	5	6	13	1	1	2	1	2	2	1	1	1	1
1	2	26	2	2	1	1	3	7	1	3	2	0	0	0	0	0	0	5	5	15	1	1	1	1	1	1	1	1	1	1
1	2	42	2	2	1	2	5	11	1	6	2	2	0	0	0	0	2	5	1	14	1	1	1	1	2	1	1	1	1	1
1	2	36	2	2	1	1	2	6	1	3	2	0	0	2	0	0	2	5	1	10	2	2	2	2	2	2	1	1	8	1
1	2	22	2	2	3	2	8	18	1	2	2	0	0	0	0	0	0	6	3	15	1	1	2	2	2	2	3	1	1	1
1	2	25	2	2	2	1	5	11	1	3	2	2	0	2	0	0	4	6	6	15	1	1	2	1	2	2	1	1	1	1
1	2	27	2	2	2	2	4	12	1	2	3	0	0	0	0	0	0	5	5	15	1	1	1	1	1	1	1	1	1	1
1	2	27	2	2	3	1	2	10	1	2	2	0	0	0	0	0	0	4	5	14	1	1	2	2	2	1	1	1	1	1
1	2	34	2	2	1	2	5	11	1	4	2	2	0	0	0	0	2	6	5	15	1	1	2	1	2	1	1	1	1	1
1	2	20	2	2	3	1	4	12	1	1	2	0	2	0	0	0	2	3	4	12	1	1	2	2	2	2	1	1	1	1
2	1	45	1	2	1	1	2	6	1	6	2	0	0	0	0	0	0	6	5	15	1	1	1	1		1	1	1	1	1	1	1	1	1	0		2	2	1
2	1	41	1	2	1	1	4	8	1	6	1	1	0	0	0	0	1	5	4	15	1	1	2	1		1	1	1	8	1	1	1	0		0		2	2	1
2	1	57	1	2	0	1	3	5	1	3	1	0	0	0	0	0	0	4	2	15	1	1	2	2		2	1	1	1	1	6	1	0		0		2	2	1
2	1	46	1	2	1	1	2	6	1	6	2	0	0	0	0	0	0	6	6	15	2	2	2	2		2	1	0	0	0	1	1	0		0		2	2	8
2	1	41	1	1	1	4	6	16	1	6	2	2	0	0	0	0	2	3	4	13	1	1	2	1		1	1	1	1	1	1	1	0		0		2	2	1
2	1	57	1	2	1	3	7	15	1	4	2	1	0	1	0	0	2	6	5	15	1	1	2	2		2	1	1	1	1	1	1	0		0		2	2	1
2	1	54	1	2	1	1	2	6	1	6	2	2	0	0	0	0	2	6	5	15	1	1	2	1		2	1	1	1	1	1	1	1	1	0		2	2	1
2	1	45	1	2	3	2	5	15	1	2	0	0	0	0	0	0	0	2	5	13	1	1	1	2		2	4	1	1	1	1	1	0		0		2	2	1
2	1	37	1	2	1	2	5	11	1	2	2	2	0	0	0	0	2	3	1	15	1	1	1	1		1	1	1	1	1	1	1	1	2	0		2	2	1
2	1	52	1	2	1	1	4	8	1	7	2	0	0	0	0	0	0	6	6	15	2	2	2	2		2	1	1	1	1	6	1	0		0		2	2	1
2	1	47	1	1	3	2	4	14	1	3	1	1	0	2	2	0	5	5	5	13	2	2	2	2		2	1	8	1	1	2	1	1	2	0		2	2	1
2	1	36	2	2	1	1	4	8	1	3	2	0	2	0	0	0	2	5	5	15	1	1	2	1		1	1	1	1	1	1	1	0		0		2	2	1
2	1	31	1	2	2	2	5	13	1	1	1	0	1	0	0	0	1	4	2	13	1	1	1	1		1	1	1	1	1	2	1	1	2	0		2	1	1
2	1	42	1	1	1	1	1	5	1	4	2	0	0	0	0	0	0	6	4	15	1	1	2	1		2	1	1	0	1	4	1	1	2	0		2	2	1
2	1	52	2	1	0	0	6	6	1	6	1	2	0	0	0	0	2	4	1	13	1	1	1	1		2	1	1	1	8	1	1	0		0		0	0	0
2	1	29	1	2	2	1	4	10	1	1	2	1	0	0	1	0	2	6	4	15	1	2	2	2		8	1	1	8	8	1	1	0		0		1	1	8
2	1	35	1	2	1	2	4	10	1	2	0	2	2	0	1	0	5	4	2	13	2	2	2	2		2	1	1	1	1	8	1	1	2	0		2	2	1
2	1	59	1	1	1	1	4	8	1	5	2	2	0	2	1	0	5	6	5	15	1	1	8	1		1	1	1	1	1	6	1	1	2	1	2	2	2	1
2	9	61	1	2	1	2	5	11	1	2	2	2	0	1	1	0	4	6	5	15	1	1	1	1		1	1	1	1	1	41	9	0		0		2	2	1
2	9	39	1	2	3	1	4	12	1	3	1	0	0	0	0	0	0	4	5	15	1	2	2	2		2	1	1	1	1	1	9	0		1	3	2	2	1
2	9	34	1	2	4	3	7	21	1	3	0	0	2	0	0	1	3	1	1	15	2	2	2	1		1	4	1	0	1	9	9	1	3	0		2	2	1
2	2	51	2	1	2	0	3	7	1	3	1	0	0	0	0	0	0	5	6	15	1	1	1	1		1	1	1	1	1	6	2	0		0		2	2	1
2	2	66	2	9	1	2	6	12	1	4	1	0	0	0	0	0	0	5	5	15	1	1	1	1		1	1	1	1	1	4	2	0		0		2	2	1
2	2	45	2	2	3	1	7	15	1	3	2	0	0	0	0	0	0	6	6	15	2	2	8	2		2	1	1	1	1	1	2	1	3	1	1	2	1	8
2	2	51	1	2	1	2	4	10	1	5	2	1	0	0	0	2	3	1	5	15	1	2	1	1		8	1	1	1	8	2	2	0		0		2	2	1
2	2	55	1	1	1	2	6	12	1	1	2	0	0	0	0	0	0	3	1	15	1	1	1	1		1	1	8	1	1	2	2	0		0		2	2	1
2	2	56	1	2	1	2	3	9	1	4	0	0	0	0	0	0	0	2	1	15	1	1	2	2		1	1	8	1	1	2	2	0		0		2	2	1
2	2	39	2	2	3	3	5	17	1	2	2	2	0	0	0	0	2	5	1	15	2	2	2	2		2	1	8	1	1	15	2	1	3	1	2	2	2	1
2	2	53	1	2	1	2	4	10	1	2	2	0	0	1	0	0	1	6	3	15	1	1	8	1		8	1	1	1	1	1	2	0		0		2	2	1
2	2	50	2	2	1	1	4	8	1	10	2	0	0	0	0	0	0	6	4	15	1	1	2	1		2	1	1	8	1	5	2	1	2	1	2	2	2	1
2	2	43	1	2	1	2	5	11	1	4	2	0	0	2	0	0	2	6	4	15	1	1	1	1		1	1	1	1	1	2	2	0		0		2	2	1
2	2	45	1	2	1	2	5	11	1	4	2	2	0	2	0	0	4	6	4	15	1	2	1	1		1	1	1	1	1	3	2	1	3	1	2	2	2	1
2	2	52	1	2	1	2	2	8	1	4	2	0	0	0	0	0	0	3	1	15	1	1	1	2		2	1	1	1	1	4	2	1	2	0		2	2	1
2	2	69	2	3	0	1	1	3	1	6	2	2	0	0	0	0	2	6	2	15	2	1	1	1		1	1	1	1	1	2	2	1	2	0		2	2	1
2	2	35	2	9	4	3	3	17	1	2	1	0	0	0	0	0	0	6	6	15	1	1	8	1		8	1	1	8	1	13	2	1	3	1	2	2	2	1
2	2	60	2	3	0	1	1	3	1	2	2	2	0	0	0	0	2	6	6	15	1	1	1	1		1	1	1	1	1	1	2	0		0		2	2	1
2	2	27	1	1	1	2	6	12	2		0	0	2	0	0	0	2	2	2	15							1	1	1	1	2	2	0		0		2	2	1
2	2	49	2	1	3	1	3	11	1	3	2	0	0	0	0	0	0	6	6	14	1	2	2	2		2	1	1	1	1	3	2	0		0		2	2	1
2	2	56	1	2	1	2	5	11	1	4	1	0	0	0	0	0	0	4	5	14	1	1	2	1		1	1	1	1	1	2	2	1	2	1	2	2	2	1
2	2	46	1	2	1	2	6	12	1	3	1	1	0	0	1	0	2	3	4	13	1	1	1	1		1	1	1	1	1	4	2	1	2	0		2	2	1
2	9	62	1	2	1	1	5	9	1	11	1	0	0	2	0	0	2	5	6	15	2	2	2	2		2	1	1	1	1	1	9	1	2	0		2	2	1
2	9	70	1	2	1	1	3	7	1	4	1	0	0	0	0	0	0	2	3	15	1	1	2	1		1	1	1	1	1	23	3	1	2	1	2	2	2	1
2	2	48	1	2	1	2	3	9	1	5	1	0	0	2	0	0	2	5	3	15	1	2	1	1		1	1	1	1	1	1	2	1	2	0		2	2	1
2	2	55	1	2	0	1	3	5	1	12	0	2	0	0	0	0	2	1	1	9	1	1	1	2		1	4	1	1	1	1	2	1	3	0		0	2	1
2	2	61	1	2	1	1	5	9	1	4	0	0	0	0	0	0	0	5	1	15	1	1	1	2		2	1	1	1	1	6	2	1	3	0		2	2	1
2	2	35	1	2	2	2	4	12	1	4	1	0	0	0	0	0	0	5	2	15	1	2	2	2		2	1	1	1	1	1	2	1	2	0		2	2	1
2	2	61	1	2	3	4	7	21	1	3	1	1	0	0	0	0	1	4	4	14	1	1	2	2		2	1	1	1	8	6	2	1	2	0		2	2	1
2	2	60	1	2	2	2	8	16	1	2	4	0	0	0	0	0	0	2	5	15	1	1	1	1		1	1	1	1	1	4	2	1	3	0		2	2	1
2	2	43	1	2	4	4	6	22	1	2	2	2	1	2	2	1	8	5	6	15	2	2	2	2		2	1	8	8	8	2	2	0		0		1	0	0
2	2	70	1	2	1	2	6	12	1	4	2	0	0	0	0	0	0	6	5	15	1	1	2	1		1	1	1	1	1	4	2	1	2	0		2	2	1
3	1	49	2	2	1	1	5	9	1	3	2	0	0	2	0	0	2	6	6	15	1	1	2	2		2	1	1	1	1	17	1	0		0		1	2	1
3	1	43	1	2	1	1	3	7	1	5	1	0	0	0	0	0	0	6	6	15	1	1	2	2		2	1	1	1	1	3	1	0		0		2	2	0
3	1	63	1	2	1	2	4	10	1	4	1	0	0	0	0	0	0	5	4	15	1	1	1	1		1	1	1	1	1	25	1	0		0		2	2	1
3	1	48	2	2	1	0	5	7	1	10	2	0	0	2	2	2	6	6	5	15	8	2	2	2		2	1	1	1	8	15	1	0		0		1	1	8
3	1	55	1	2	1	2	2	8	1	8	2	2	0	2	0	0	4	6	5	15	1	1	2	2		2	1	1	1	1	25	1	0		0		2	2	1
3	1	62	1	2	1	1	1	5	1	8	2	2	0	0	0	0	2	6	6	15	1	1	2	1		1	1	8	8	1	1	1	0		0		0	2	1
3	1	49	1	2	1	0	3	5	1	9	1	2	2	2	1	0	7	6	5	15	1	2	1	1		1	1	1	1	1	23	1	1	2	0		2	2	1
3	1	63	1	2	3	4	7	21	1	2	2	2	0	0	0	0	2	6	6	15	1	1	2	1		1	1	1	1	1	13	1	0		0		2	2	1
3	1	66	1	2	0	2	8	12	1	5	2	1	0	0	0	0	1	6	5	15	1	1	1	1		1	1	1	1	1	21	1	1	2	0		2	2	1
3	1	31	2	2	0	1	2	4	1	3	1	2	0	2	0	0	4	4	4	15	1	1	1	1		1	1	1	1	1	15	1	1	2	1	1	2	2	1
3	1	35	1	2	2	2	4	12	1	4	2	0	0	0	0	0	0	6	6	15	1	1	2	2		2	1	1	1	1	9	1	0		0		2	2	0
3	1	55	1	2	1	1	5	9	1	1	2	2	0	0	0	0	2	6	6	15	1	1	1	1		1	1	8	1	1	6	1	0		0		2	2	8
3	1	66	1	2	1	1	4	8	1	3	1	0	0	0	0	0	0	6	6	15	1	1	2	2		2	1	0	0	0	30	1	1	2	0		2	2	1
3	1	47	1	2	3	3	5	17	1	5	2	0	0	0	0	0	0	6	6	15	2	2	8	1		2	1	8	8	8	32	1	0		0		2	2	1
3	1	67	1	2	1	3	7	15	1	3	2	2	0	0	0	0	2	6	5	15	1	1	1	1		1	1	1	1	1	15	1	1	3	1	3	2	2	1
3	1	56	1	2	1	1	2	6	1	5	2	0	0	0	0	1	1	6	4	15	2	2	2	2		2	1	1	1	1	14	1	1	1	0		2	2	1
3	9	85	1	3	3	3	5	17	1	8	2	0	0	0	0	0	0	6	6	15	1	1	1	1		1	1	1	1	1	2	9	1	2	0		2	2	1
3	9	62	1	2	1	1	5	9	1	5	2	2	0	0	0	0	2	6	6	15	1	1	2	2		1	1	1	1	1	30	9	0		0		2	2	1
3	9	40	2	2	1	1	1	5	1	3	2	0	0	1	0	0	1	6	5	15	1	1	2	8		2	1	1	1	8	12	9	1	2	0		2	2	1
3	2	45	2	2	1	1	4	8	1	4	1	0	0	0	0	0	0	6	6	15	1	1	2	1		2	1	1	8	1	10	2	0		0		1	2	8
3	2	39	2	2	0	1	2	4	1	10	2	2	0	0	0	0	2	6	6	15	1	1	2	2		2	1	1	1	1	22	2	1	2	0		2	2	1
3	2	30	2	1	2	2	5	13	1	3	1	2	0	0	0	0	2	5	5	15	1	1	2	1		1	1	1	8	1	3	2	0		0		0	2	1
3	2	28	2	2	3	0	6	12	2		1	1	0	0	1	0	2	6	4	14							1	1	8	1	3	2	0		0		0	2	8
3	2	39	2	2	1	1	4	8	1	3	1	2	0	0	0	0	2	6	5	15	2	2	8	2		2	1	8	1	1	1	2	0		0		2	2	8
3	2	33	1	2	1	2	7	13	1	2	1	1	0	0	0	0	1	6	4	15	1	1	2	1		1	1	1	1	1	3	2	0		0		2	2	1
3	2	20	2	1	2	1	1	7	1	4	2	0	0	0	0	0	0	6	6	15	1	1	1	1		1	1	1	1	1	2	2	0		1	2	2	2	1
3	2	66	1	2	3	1	8	16	2		1	1	0	0	2	0	3	6	6	15							1	0	0	0	1	2	0		0		0	2	1
3	2	44	2	2	1	1	5	9	1	9	2	0	0	0	0	0	0	6	5	15	1	1	8	1		1	1	1	1	1	33	2	0		0		2	2	1
3	2	71	1	2	1	1	3	7	1	6	2	2	0	0	0	0	2	6	6	15	1	1	2	2		2	1	1	1	1	5	2	1	2	1	2	2	2	1
3	2	60	2	2	1	1	4	8	1	12	2	2	2	2	0	0	6	6	4	15	1	1	1	1		1	1	1	1	1	2	2	0		1	2	2	2	1
3	2	39	2	2	1	1	4	8	1	12	2	0	0	0	0	0	0	6	4	15	2	2	8	2		2	1	1	1	1	28	2	0		0		2	2	1
3	2	42	1	2	2	2	4	12	1	4	2	0	0	0	0	0	0	6	6	15	1	1	2	2		2	1	1	1	1	20	2	1	2	0		2	2	1
3	2	39	2	2	1	1	4	8	1	1	2	2	0	0	0	0	2	6	5	15	1	1	1	1		1	1	8	1	1	7	2	1	1	0		2	2	1
3	2	44	1	2	1	1	3	7	1	7	1	0	0	0	0	0	0	5	5	15	2	2	2	1		2	1	1	1	1	22	2	0		0		2	2	1
3	9	62	1	2	3	2	6	16	1	3	2	0	1	2	0	2	5	6	5	15	1	1	8	2		2	1	8	8	1	21	9	1	1	0		2	2	1
3	9	47	1	2	1	2	5	11	1	6	1	0	0	0	0	0	0	6	5	15	1	1	1	1		1	1	1	1	1	20	9	0		1	2	2	2	1
3	9	53	1	2	1	1	5	9	1	3	2	0	0	0	0	0	0	6	6	15	1	1	2	1		2	1	1	1	1	9	9	1	1	0		2	2	1
3	2	63	1	2	1	2	2	8	1	4	1	0	2	0	0	0	2	6	6	15	1	1	1	1		2	1	8	0	0	7	2	0		0		2	2	1
3	2	68	1	2	2	1	6	12	1	3	2	0	0	0	0	0	0	6	6	15	1	1	2	1		1	1	1	1	1	6	2	0		0		2	2	1
3	2	48	2	2	4	2	5	17	1	8	2	2	0	0	0	0	2	6	5	15	1	2	2	1		1	1	1	1	1	24	2	1	2	0		2	2	1
3	2	65	1	2	1	1	3	7	1	7	2	1	0	1	0	1	3	6	6	15	2	2	2	2		2	1	1	1	1	14	2	0		0		0	2	8
3	2	30	1	2	1	2	4	10	1	5	2	0	0	0	0	0	0	6	6	15	1	1	2	1		2	1	1	1	1	12	2	0		0		2	2	1
3	2	44	1	2	3	2	5	15	1	2	2	2	0	2	0	0	4	6	6	15	1	2	2	2		2	1	8	8	1	10	2	0		0		2	2	8
3	2	70	2	9	1	2	5	11	1	8	2	1	0	2	0	0	3	6	6	15	2	2	2	2		2	1	1	1	1	15	2	1	2	0		2	2	1
3	2	41	1	2	4	0	7	15	2		1	0	0	0	0	0	0	6	6	15							1	1	1	1	50	2	1	1	0		2	2	1
3	2	69	1	2	1	2	4	10	1	5	2	2	0	0	0	0	2	6	6	15	1	1	2	2		2	1	1	8	8	1	2	0		0		2	2	8
3	2	36	2	2	3	2	6	16	1	8	2	2	0	0	0	0	2	6	6	15	1	1	2	1		8	1	1	8	8	1	2	0		0		2	2	1
3	2	48	1	2	2	1	3	9	1	3	2	0	0	0	0	0	0	6	6	15	1	1	2	1		2	1	1	1	1	5	2	1	3	0		2	2	1
3	2	46	1	2	1	3	3	11	1	3	2	0	0	0	0	0	0	6	6	15	1	1	2	1		1	1	1	8	1	5	2	1	3	0		2	2	1
3	2	46	1	2	3	4	7	21	1	3	2	1	0	2	0	0	3	6	6	15	2	1	2	2		2	1	1	8	1	3	2	1	2	1	2	2	2	1
