# Supplementary material for: Community perceptions of vaccine advocacy for children under five in rural Guatemala
Source: PLOS Glob Public Health. 2023 May 22;3(5):e0000728. doi: 10.1371/journal.pgph.0000728 (PMC10202271; doi:10.1371/journal.pgph.0000728)
Supplement: S1 Table — (XLSX) [file pgph.0000728.s005.xlsx]

## Sheet: Sheet1
GuaVA Questions	GuaVA Responses (Score)†
1. It is better for children to get fewer vaccines at the same time.	Yes (2)
	No (0)
	Not sure (1)
2. It is better for children to develop immunity by getting sick than to get a shot.	Yes (2)
	No (0)
	Not sure (1)
3. Children get more shots than are good for them.	Yes (2)
	No (0)
	Not sure (1)
4. Overall, how hesitant about childhood shots would you consider yourself to be?	Very hesitant (2)
	Not hesitant (0)
	Not sure (1)
5. I trust the information I receive about shots.	Yes (0)
	No (2)
	Not sure (1)
† Total score is a sum of responses to all 5 questions and is between 0-10. A score of 0 is considered "not hesitant", scores of 1-3 are considered "somewhat hesitant", and scores of 4-10 are considered "hesitant."
